# Supplementary material for: Macrophages fine tune satellite cell fate in dystrophic skeletal muscle of mdx mice
Source: PLoS Genet. 2019 Oct 18;15(10):e1008408. doi: 10.1371/journal.pgen.1008408 (PMC6821135; doi:10.1371/journal.pgen.1008408)
Supplement: S1 Data — Numerical data underlying graphs and statistics. (XLS) [file pgen.1008408.s010.xls]

## Sheet: Fig 1
Fig 1B
SAMPLE	Pax7+ cells (%)
PBS1	5.62956
PBS2	5.02296
PBS3	4.96537
DT1	1.68101
DT2	1.48187
DT3	1.05963
Fig 1C
SAMPLE	Pax7+ cells /fibers (%)
CTRL1	19.8983
CTRL2	24.6477
CTRL3	28.1254
DT1	5.91919
DT2	5.8421
DT3	3.20184
Fig 1D
SAMPLE	a7Integrin+ cells (%)
CTRL1	7
CTRL2	8
CTRL3	8
DT1	1.8
DT2	2
DT3	2.5
Fig 1G
SAMPLE	EdU+ cells (%)
CTRL1	41.4685
CTRL2	46.4828
CTRL3	32.9795
DT1	24.3627
DT2	16.1069
DT3	29.2744
Fig 1I and 1J
SAMPLE	Fusion Index (%)	Myotube size (n)
CTRL1	48.2346	4.25348
CTRL2	54.3546	4.64615
CTRL3	41.1151	3.62116
CTRL4	48.1558	4.2619
DT1	26.6667	2.38889
DT2	27.6538	2.38889
DT3	34.6465	3.05556
DT4	21.8061	2.16667
Fig 1L and 1M
SAMPLE	Fusion Index (%)	Myotube size (n)
CTRL1	33.4274	4.67803
CTRL2	25.6118	3.59792
CTRL3	30.3212	3.46458
CTRL4	31.0316	3.8
DT1	6.14463	2.25
DT2	8.66275	2.16667
DT3	27.7842	3.66944
DT4	18.1861	3.32222
Fig 1O
SAMPLE	Myog+ cells (%)
CTRL1	37.9585
CTRL2	29.6774
CTRL3	38.0952
CTRL4	41.1376
DT1	60.8333
DT2	36.9444
DT3	51.0526
DT4	56.6667

## Sheet: Fig 2
Fig 2C
SAMPLE	2-DCT Relative to TBP (Pax7)	SAMPLE	2-DCT Relative to TBP (Myf5)	SAMPLE	2-DCT Relative to TBP (Myod1)
CTRL1	12.9901	CTRL1	12.5537	CTRL1	12.9626
CTRL2	8.0859	CTRL2	11.2713	CTRL2	10.9815
CTRL3	9.12531	CTRL3	9.93822	CTRL3	8.45195
CTRL4	9.82721	DT1	4.02309	CTRL4	12.7894
DT1	1.74789	DT2	6.89753	DT1	5.5716
DT2	2.02644	DT3	7.62044	DT2	5.78992
DT3	3.22274			DT3	5.10956
DT4	3.06761			DT4	4.3694
Fig 2D
SAMPLE	2-DCT Relative to TBP (Myh1)	SAMPLE	2-DCT Relative to TBP (Myh4)	SAMPLE	2-DCT Relative to TBP (Mck)
CTRL1	3.93507	CTRL1	0.97924	CTRL1	3.90128
CTRL2	3.46176	CTRL2	0.770148	CTRL2	2.99446
CTRL3	0.980534	CTRL3	0.163312	CTRL3	1.26355
CTRL4	2.29527	CTRL4	0.351886	CTRL4	1.26501
DT1	6.46067	DT1	1.68869	DT1	3.77554
DT2	7.42396	DT2	4.19952	DT2	4.4445
DT3	6.5692	DT3	3.30823	DT3	5.43737
DT4	9.38064	DT4	4.34599	DT4	6.50772
Fig 2E
SAMPLE	2-DCT Relative to TBP (Ccnd1)	SAMPLE	2-DCT Relative to TBP (Ccna2)	SAMPLE	2-DCT Relative to TBP (Cdk4)
CTRL1	12.5463	CTRL1	5.26327	CTRL1	14.0585
CTRL2	10.9103	CTRL2	2.86212	CTRL2	8.48825
CTRL3	9.33353	CTRL3	2.20901	CTRL3	10.2079
CTRL4	8.588	CTRL4	3.03608	DT1	5.53551
DT1	8.78276	DT1	1.51492	DT2	6.70143
DT2	7.39039	DT2	1.68967	DT3	4.18526
DT3	6.17692	DT3	1.77262
DT4	4.67941	DT4	1.02475
Fig 2F
SAMPLE	2-DCT Relative to TBP (Numb)	SAMPLE	2-DCT Relative to TBP (Lix)	SAMPLE	2-DCT Relative to TBP (Spry)
CTRL1	2.4854	CTRL1	1.15044	CTRL1	2.7389
CTRL2	1.81015	CTRL2	0.996447	CTRL2	2.17518
CTRL3	3.19306	CTRL3	1.31009	CTRL3	2.79632
CTRL4	2.20071	CTRL4	1.49038	DT1	1.0735
DT1	1.40174	DT1	0.573505	DT2	1.08733
DT2	1.37294	DT2	0.447203	DT3	1.07954
DT3	1.7124	DT3	0.923201
DT4	1.29849	DT4	0.475583
Fig 2G
SAMPLE	2-DCT Relative to TBP (Adipoq)	SAMPLE	2-DCT Relative to TBP (Fabp4)	SAMPLE	2-DCT Relative to TBP (Ucp1)	SAMPLE	2-DCT Relative to TBP (Cidea)
CTRL1	0.001787	CTRL1	4.70652	CTRL1	0.0137627		0.0092549
CTRL2	0.00383185	CTRL2	4.54823	CTRL2	0.0146415		0.0073944
CTRL3	0.00130684	CTRL3	6.84271	CTRL3	0.0128222		0.00544005
DT1	0.12529	DT1	11.2527	DT1	0.0261255		0.0155366
DT2	0.351399	DT2	14.4686	DT2	0.0243588		0.019549
DT3	0.359398	DT3	14.7727	DT3	0.0259761		0.0173714

## Sheet: Fig 3
Fig 3B and 3C
SAMPLE	a7Sca1+ cells (%)	SAMPLE	FAPs+ cells (%)
CTRL1	0.5	CTRL1	16.23
CTRL2	0.45	CTRL2	15.33
CTRL3	0.51	CTRL3	14.7
CTRL4	0.12	DT1	22.5
DT1	1.16	DT2	29.32
DT2	2.51	DT3	26.1
DT3	2.64
DT4	1.27
Fig 3F
SAMPLE	2-DCT Relative to TBP (C/Ebpa)	SAMPLE	2-DCT Relative to TBP (Pparg)	SAMPLE	2-DCT Relative to TBP (AdipoQ)	SAMPLE	2-DCT Relative to TBP (Fabp4)
SCs DT1	0.184736	SCs DT1	0.0353224	SCs DT1	0.12529	SCs DT1	11.2527
SCs DT2	0.0954557	SCs DT2	0.0963606	SCs DT2	0.351399	SCs DT2	14.4686
SCs DT3	0.0492684	SCs DT3	0.0690383	SCs DT3	0.359398	SCs DT3	14.7727
a7Sca1 1	1.36876	a7Sca1 1	1.63104	a7Sca1 1	37.8267	a7Sca1 1	325.338
a7Sca1 2	1.95	a7Sca1 2	1.24162	a7Sca1 2	49.7998	a7Sca1 2	321.161
a7Sca1 3	1.72321	a7Sca1 3	1.56329	a7Sca1 3	34.4425	a7Sca1 3	231.062

## Sheet: Fig 4
Fig 4C
SAMPLE	a7Sca1+ cells (%)
SCsGFP CTRL 1	0.77
SCsGFP CTRL 2	0.37
SCsGFP CTRL 3	0.59
SCsGFP DT 1	1.55
SCsGFP DT 2	1.9
SCsGFP DT 3	1.89
FAPsGFP CTRL 1	0.54
FAPsGFP CTRL 2	0.41
FAPsGFP CTRL 3	0.52
FAPsGFP DT 1	1.12
FAPsGFP DT 2	2.17
FAPsGFP DT 3	2.24
Fig 4E
SAMPLE	a7Sca1GFP+ cells (%)
SCsGFP CTRL 1	0.078
SCsGFP CTRL 2	0
SCsGFP CTRL 3	0.01
SCsGFP DT 1	1.4
SCsGFP DT 2	0.47
SCsGFP DT 3	0.49
FAPsGFP CTRL 1	0
FAPsGFP CTRL 2	0.025
FAPsGFP CTRL 3	0.01
FAPsGFP DT 1	0.02
FAPsGFP DT 2	0
FAPsGFP DT 3	0
Fig 4G
SAMPLE	Plin+ cells (n)	Plin+GFP+ cells (n)
No cellsGFP CTRL1	2	0
No cellsGFP CTRL2	3	0
No cellsGFP CTRL3	0	0
No cellsGFP DT1	15	0
No cellsGFP DT2	8	0
No cellsGFP DT3	7	0
SCsGFP CTRL 1	2	0
SCsGFP CTRL 2	4	0
SCsGFP CTRL 3	3	0
SCsGFP CTRL 4	1	0
SCsGFP DT 1	11	4
SCsGFP DT 2	17	4
SCsGFP DT 3	11	2
SCsGFP DT 4	7	2
SCsGFP DT 5	16	4
FAPsGFP CTRL 1	2	0
FAPsGFP CTRL 2	3	0
FAPsGFP CTRL 3	1	0
FAPsGFP CTRL 4	4	0
FAPsGFP DT 1	9	0
FAPsGFP DT 2	10	0
FAPsGFP DT 3	8	0
FAPsGFP DT 4	9	0
FAPsGFP DT 5	21	0

## Sheet: S1 Fig
S1E Fig
SAMPLE	MFs (%)
CTRL 1	31.1
CTRL 2	29.7
CTRL 3	30.2
CTRL 4	31.3
CTRL 5	31.4
CTRL 6	28.5
DT 1	0.73
DT 2	4.93
DT 3	1.2
DT 4	2.9
DT 5	5.7
DT 6	1.9
S1F Fig
SAMPLE	MFs (%)
CTRL 1	28.64
CTRL 2	30.02
CTRL 3	33.4
DT d3 1	3.52
DT d3 2	4.5
DT d3 3	3.2
DT d7 1	4.9
DT d7 2	1.2
DT d7 3	3.7
DT d11 1	2.97
DT d11 2	3.36
DT d11 3	4.35
S1I Fig
SAMPLE	Neutrophils (%)
CTRL 1	2.62
CTRL 2	2.06
CTRL 3	3.22
DT 1	8.06
DT 2	6.35
DT 3	7.45
S1K Fig
SAMPLE	MFs (%)
CTRL 1	9.19
CTRL 2	13.94
CTRL 3	12.25
CTRL 4	14.77
DT 1	19.29
DT 2	12.25
DT 3	13.31
DT 4	24.47

## Sheet: S2 Fig
S2B Fig
SAMPLE	CSA (mm2)
CTRL 1	2019.85
CTRL 2	1838.28
CTRL 3	2171.15
DT 1	1349.94
DT 2	1146.03
DT 3	1422.45
S2C Fig
	SAMPLE	SAMPLE	SAMPLE	SAMPLE	SAMPLE	SAMPLE
	CTRL 1	CTRL 2	CTRL 3	DT 1	DT 2	DT 3
fiber class	Frequency (%)	Frequency (%)	Frequency (%)	Frequency (%)	Frequency (%)	Frequency (%)
0-250	1.26826	1.39344	1.61586	9.6785	9.88468	12.8612
250	6.34128	6.06557	5.94932	13.8982	14.3987	15.8292
500	10.2998	9.30328	7.82225	14.3336	17.7265	13.5642
750	11.6449	12.0082	8.07932	12.4581	15.0247	9.11221
1000	10.4535	11.3115	10.0992	9.00871	10.939	6.89924
1250	8.5319	10.082	8.07932	7.0998	6.45799	5.90992
1500	7.26364	8.72951	7.96915	5.82719	5.30478	4.76438
1750	5.49577	6.68033	7.23467	3.98526	4.514	4.66024
2000	4.76556	5.69672	5.10466	3.85131	4.05272	4.37386
2250	4.804	3.89344	4.51708	3.34896	2.43822	3.56678
2500	3.15142	4.34426	4.18656	3.65037	2.37232	3.33247
2750	2.69024	2.82787	3.19501	2.61219	1.77924	2.60349
3000	2.57494	3.68852	3.45207	2.54521	1.31796	1.79641
3250	2.80553	2.29508	3.70914	2.00938	0.889621	2.10883
3500	2.84397	1.92623	3.70914	1.67448	0.757825	1.61416
3750	3.07456	2.09016	2.60742	1.33958	0.593081	1.30174
4000	2.65181	2.0082	2.57069	0.602813	0.29654	1.51002
4250	1.76787	1.22951	2.75432	0.736772	0.230643	1.01536
4500	1.57571	1.31148	1.68931	0.401875	0.329489	0.546733
4750	1.30669	1.02459	1.24862	0.368386	0.164745	0.676907
5000	1.22982	0.57377	1.17517	0.133958	0.197694	0.364488
5250	0.538048	0.45082	0.807932	0.133958	0.0329489	0.338454
5500	0.538048	0.368852	0.587587	0.200938	0.0658979	0.260349
5750	0.807071	0.245902	0.220345	0	0.0658979	0.156209
6000	0.19216	0.122951	0.330518	0.0334896	0.0658979	0.156209
6250	0.461184	0.204918	0	0	0	0.156209
6500	0.269024	0.0409836	0.183621	0	0.0658979	0.130174
6750	0.230592	0	0.0734484	0.0334896	0.0329489	0.10414
7000	0.153728	0	0.0734484	0	0	0.130174
7250	0	0	0.146897	0.0334896	0	0.10414
7500	0.153728	0	0.0367242	0	0	0
7750	0.076864	0.0409836	0.0367242	0	0	0.0260349
8000	0.038432	0.0409836	0.734484	0	0	0.0260349
S2E Fig
SAMPLE	eMyHC+ myofibers (%)
CTRL 1	3.94013
CTRL 2	1.19803
CTRL 3	1.64123
DT 1	8.0326
DT 2	10.1381
DT 3	10.4872
S2F Fig
SAMPLE NAME	Number of myofibers (n)
CTRL 1	2602
CTRL 2	2440
CTRL 3	2723
DT 1	2986
DT 2	3035
DT 3	3841
S2G Fig
SAMPLE NAME	Myonuclei/150 eMyHC+ myofibers (n)
CTRL 1	1.22973
CTRL 2	1.29032
CTRL 3	1.15556
DT 1	1.10811
DT 2	1.03226
DT 3	0.933333
S2H Fig
SAMPLE	2-DCT Relative to TBP (Myog)	SAMPLE	2-DCT Relative to TBP (Mrf4)	SAMPLE	2-DCT Relative to TBP (MyH3)
CTRL1	0.0126027	CTRL1	8.62184	CTRL1	0.14231
CTRL2	0.0159071	CTRL2	9.93657	CTRL2	0.179614
CTRL3	0.0165811	CTRL3	9.56109	CTRL3	0.307202
DT1	0.0278241	DT1	19.423	DT1	0.617021
DT2	0.0319896	DT2	23.9264	DT2	0.472204
DT3	0.0278601	DT3	25.1797	DT3	0.412381
S2H Fig
SAMPLE	2-DCT Relative to TBP (Myh1)	SAMPLE	2-DCT Relative to TBP (Myh4)	SAMPLE	2-DCT Relative to TBP (Mck)	SAMPLE	2-DCT Relative to TBP (Myoz3)	SAMPLE	2-DCT Relative to TBP (Tmod1)
CTRL1	794.3	CTRL1	1292.61	CTRL1	357.655	CTRL1	18.9274	CTRL1	19.7493
CTRL2	610.992	CTRL2	1309.16	CTRL2	364.066	CTRL2	25.6277	CTRL2	24.236
CTRL3	1452.66	CTRL3	831.694	CTRL3	416.807	CTRL3	32.2987	CTRL3	28.1792
CTRL4	673.715	DT1	321.264	DT1	110.864	CTRL4	31.4539	CTRL4	28.9089
CTRL5	1466.4	DT2	485.376	DT2	209.835	CTRL5	19.9542	CTRL5	21.7601
CTRL6	878.484	DT3	269.32	DT3	132.323	DT1	5.73493	DT1	10.685
CTRL7	881.578					DT2	6.14623	DT2	13.4031
DT1	341.068					DT3	9.61722	DT3	15.7069
DT2	497.965					DT4	21.1359	DT4	13.7381
DT3	420.95					DT5	11.7137	DT5	12.1949
DT4	477.192
DT5	885.194
DT6	303.393
DT7	595.094

## Sheet: S3 Fig
S3B Fig
SAMPLE	Sirius Red+ Area (%)
CTRL 1	10.181
CTRL 2	9.396
CTRL 3	6.165
CTRL 4	10.017
CTRL 5	11.784
CTRL 6	11.763
CTRL 7	10.251
DT 1	14.058
DT 2	11.228
DT 3	13.876
DT 4	13.823
DT 5	12.93
DT 6	17.004
DT 7	15.54
S3D Fig
SAMPLE	Oil Red O+ Area (%)
CTRL 1	0.35375
CTRL 2	0.58
CTRL 3	0.477667
CTRL 4	0.11375
CTRL 5	0.29425
CTRL 6	0.2265
CTRL 7	0.40375
DT 1	1.2035
DT 2	1.27175
DT 3	2.66
DT 4	1.2885
DT 5	1.331
DT 6	0.62725
DT 7	2.07125
S3F Fig
SAMPLE	2-DCT Relative to TBP (Col1a1)	SAMPLE	2-DCT Relative to TBP (Col1a2)	SAMPLE	2-DCT Relative to TBP (Col3a1)	SAMPLE	2-DCT Relative to TBP (Fn)	SAMPLE	2-DCT Relative to TBP (Apod)	SAMPLE	2-DCT Relative to TBP (Plin4)
CTRL 1	42.9868	CTRL 1	7.83494	CTRL 1	32.8459	CTRL 1	10.3729	CTRL 1	4.28947	CTRL 1	4.36757
CTRL 2	26.4718	CTRL 2	6.69328	CTRL 2	32.7349	CTRL 2	9.04276	CTRL 2	5.28949	CTRL 2	3.98265
CTRL 3	39.8645	CTRL 3	6.69275	CTRL 3	35.7694	CTRL 3	9.49287	CTRL 3	3.68937	CTRL 3	3.28762
CTRL 4	41.6215	CTRL 4	9.36672	CTRL 4	39.3397	CTRL 4	11.0925	CTRL 4	3.46086	CTRL 4	5.30765
CTRL 5	27.1367	CTRL 5	5.80723	CTRL 5	28.7358	CTRL 5	8.23574	CTRL 5	4.30357	CTRL 5	3.74129
CTRL 6	40.0772	CTRL 6	7.33384	CTRL 6	30.0116	CTRL 6	9.10555	CTRL 6	4.58919	CTRL 6	4.59352
DT 1	59.5643	DT 1	11.4824	DT 1	39.3085	DT 1	15.5625	DT 1	13.4727	DT 1	9.23524
DT 2	72.0295	DT 2	11.8532	DT 2	56.3574	DT 2	14.0333	DT 2	13.8179	DT 2	6.41645
DT 3	72.3947	DT 3	11.6833	DT 3	50.5128	DT 3	15.7659	DT 3	15.1431	DT 3	7.64041
DT 4	62.0456	DT 4	10.4451	DT 4	49.0275	DT 4	16.2694	DT 4	14.7438	DT 4	6.82609
DT 5	69.6929	DT 5	12.7932	DT 5	54.5983	DT 5	15.0735	DT 5	15.3987	DT 5	7.73468
DT 6	75.8935	DT 6	10.7865	DT 6	42.5833	DT 6	13.9839	DT 6	13.0985	DT 6	7.37987

## Sheet: S4 Fig
S4B Fig
SAMPLE	CSA (mm2)
CTRL1	1684.31
CTRL2	2051.31
CTRL3	2008.33
DT 1	2119.82
DT 2	2496.51
DT 3
S4D Fig
SAMPLE	Sirius Red+ Area (%)
CTRL1	7.57425
CTRL2	6.85088
CTRL3	11.4641
CTRL4	13.0015
DT 1	7.0345
DT 2	10.6655
DT 3	12.553
DT 4	12.003
DT 5	14.5809

## Sheet: S5 Fig
S5B Fig
SAMPLE	SCs (%)
CTRL 1	5.39
CTRL 2	5.28
CTRL 3	5.3
CTRL 4	7.42
DT 1	4.08
DT 2	4.95
DT 3	5.19
DT 4	6.33
S5C Fig
SAMPLE	FAPs (%)
CTRL 1	15.41
CTRL 2	6.67
CTRL 3	8.17
CTRL 4	16.99
DT 1	20.35
DT 2	6.2
DT 3	6.64
DT 4	20.48

## Sheet: S7 Fig
S7C Fig
SAMPLE	Sirius Red+ Area (%)
CTRL 1	20.5236
CTRL 2	17.2226
CTRL 3	23.2772
DT 1	14.5654
DT 2	14.126
DT 3	17.1208
S7D Fig
SAMPLE	Oil Red O+ Area (%)
DT 1	0.5816
DT 2	0.44475
DT 3	0.38175
DT+IL10 1	1.11
DT+IL10 2	0.3065
DT+IL10 3	0.35075
S7E Fig
SAMPLE	a7Integrin+ cells (%)
DT 1	2.39
DT 2	2.14
DT 3	5.09
DT+IL10 1	4.88
DT+IL10 2	2.05
DT+IL10 3	1.74

[truncated: 1 more sheets: Fig 5]
